# Supplementary material for: Outbreak of Avian Malaria Associated to Multiple Species of Plasmodium in Magellanic Penguins Undergoing Rehabilitation in Southern Brazil
Source: PLoS One. 2014 Apr 15;9(4):e94994. doi: 10.1371/journal.pone.0094994 (PMC3988135; doi:10.1371/journal.pone.0094994)
Supplement: Table S1 — GenBank ascension numbers of the sequences analyzed. Taxonomic names within brackets indicate the taxon to which the species is presumed to correspond on the basis of phylogenetic analyses. (XLS) [file pone.0094994.s001.xls]

## Sheet: Table S1
Sample / Reference	Morphospecies	GenBank
503B	Plasmodium (Haemamoeba) sp. [Plasmodium tejerai]	KJ575551
506A	Plasmodium tejerai	JX272844
507A	Plasmodium tejerai	KJ575544
508A	Plasmodium elongatum	HQ591360
508B	Plasmodium tejerai	KJ575552
511A	[Plasmodium tejerai]	KJ575545
512A	[Plasmodium tejerai]	KJ575546
516B	Plasmodium sp. [Plasmodium (Haemamoeba) sp.]	KJ575553
518A	[Plasmodium tejerai]	KJ575547
520A	Plasmodium tejerai	HQ591361
586B	[Haemoproteus (Parahaemoproteus) sp.]	KJ575554
589A	[Plasmodium tejerai]	KJ575548
590A	Plasmodium tejerai	KJ575549
16437A	[Plasmodium tejerai]	KJ575550
Bueno et al. 2010	Plasmodium sp. [Plasmodium elongatum]	HM031936
Bueno et al. 2010	Plasmodium sp. [Plasmodium (Haemamoeba) sp.]	HM031937
Levin et al. 2013	[Plasmodium sp.]	JF833046
Levin et al. 2013	[Plasmodium sp.]	JF833047
Cannell et al. 2013	[Haemoproteus (Parahaemoproteus) sp.]	KC121053
Cannell et al. 2013	[Haemoproteus (Parahaemoproteus) sp.]	KC121054
Cannell et al. 2013	[Haemoproteus (Parahaemoproteus) sp.]	KC121055
Cannell et al. 2013	[Haemoproteus (Parahaemoproteus) sp.]	KC121056
Levin et al. 2009	[Haemoproteus (Parahaemoproteus) sp.]	GQ395686
Ishak et al. 2008	[Haemoproteus (Parahaemoproteus) sp.]	EU627834
Ricklefs & Fallon 2002	[Haemoproteus (Parahaemoproteus) sp.]	AF465589
Yildirim et al. 2013	[Haemoproteus (Parahaemoproteus) sp.]	JQ768232
Chagas et al. 2013	Plasmodium nucleophilum	JX467689
Karadjian et al. 2013	Haemoproteus syrnii	KF279523
MalAvi database	Plasmodium ashfordi	AF254962
MalAvi database	Plasmodium cathemerium	DQ838988
MalAvi database	Plasmodium circumflexum	AF495576
MalAvi database	Plasmodium elongatum	DQ368381
MalAvi database	Plasmodium gallinaceum	AY099029
MalAvi database	Plasmodium globularis	EU770151
MalAvi database	Plasmodium homonucleophilum	AF495572
MalAvi database	Plasmodium juxtanucleare	EF011196
MalAvi database	Plasmodium lucens	FJ404707
MalAvi database	Plasmodium lutzi	KC138226
MalAvi database	Plasmodium megaglobularis	DQ847268
MalAvi database	Plasmodium multivacuolaris	FJ404720
MalAvi database	Plasmodium parahexamerium	EU810634
MalAvi database	Plasmodium relictum	AF254975
MalAvi database	Plasmodium relictum	AB308046
MalAvi database	Plasmodium relictum	AF495571
MalAvi database	Plasmodium rouxi	AY178904
MalAvi database	Plasmodium unalis	KC771248
MalAvi database	Plasmodium vaughani	DQ847271
MalAvi database	Haemoproteus enucleator	DQ659592
MalAvi database	Haemoproteus majoris	AY393805
MalAvi database	Haemoproteus minutus	DQ060772
MalAvi database	Haemoproteus passeris	HM146898
MalAvi database	Haemoproteus picae	EU254552
MalAvi database	Haemoproteus sacharovi	JX073258
MalAvi database	Haemoproteus syrnii	DQ451424
MalAvi database	Haemoproteus turtur	DQ451425
MalAvi database	Haemoproteus vacuolatus	EU770153
MalAvi database	Haemoproteus columbae	AF495554
MalAvi database	Haemoproteus jenniae	JN827318
MalAvi database	Haemoproteus iwa	JF833050
MalAvi database	Haemoproteus multipigmentatus	GU296214
MalAvi database	Leucocytozoon schoutedeni	DQ676823
