# Supplementary material for: Outbreak of Avian Malaria Associated to Multiple Species of Plasmodium in Magellanic Penguins Undergoing Rehabilitation in Southern Brazil
Source: PLoS One. 2014 Apr 15;9(4):e94994. doi: 10.1371/journal.pone.0094994 (PMC3988135; doi:10.1371/journal.pone.0094994)
Supplement: Table S2 — Raw hematological results. (XLS) [file pone.0094994.s002.xls]

## Sheet: Table S2
Band	Date	PCV	Basophils	Eosinophils	Lymphocytes	Heterophils	Monocytes	EELC	HLR	Parasitemia	Trophozoites	Meronts	Macrogametocytes	Microgametocytes
503	2009-03-25		0	0.05	0.34	0.61	0	0.12	1.79412	0.0023	1	0	0	0
504	2009-03-25	0.35	0	0.01	0.25	0.725	0.015	0.05	2.9
506	2009-03-25	0.32	0.0102041	0.0204082	0.663265	0.255102	0.0510204	0.1	0.384615	0.0119	0.52	0.373333	0.08	0.0266667
507	2009-03-25		0	0.01	0.58	0.41	0	0.1	0.706897
508	2009-03-25	0.38	0	0.02	0.63	0.3	0.05	0.12	0.47619	0.0138	0.42	0.02	0.4	0.16
509	2009-03-25		0.015	0.06	0.39	0.52	0.015	0.05	0.47619
512	2009-03-25	0.39	0	0.0544554	0.589109	0.356436	0	0.1	1.33333
513	2009-03-25	0.34	0	0.00995025	0.412935	0.577114	0	0.1	1.39759
514	2009-03-25	0.36	0	0.03	0.48	0.49	0	0.05	1.02083
515	2009-03-25	0.37	0	0.0248756	0.666667	0.308458	0	0.1	0.462687
516	2009-03-25	0.24	0	0	0.21393	0.78607	0	0.3	3.67442
517	2009-03-25	0.26	0.005	0	0.25	0.745	0	0.1	2.98	1e-05	0	0	0.333333	0.666667
520	2009-03-25		0	0.01	0.84	0.09	0.06	0.12	0.107143	0.62	0.77	0.075	0.11	0.045
584	2009-03-23		0	0	0.54	0.46	0	0.4	0.851852	0.0736	0.84	0.07	0.07	0.02
585	2009-03-25	0.38	0	0.01	0.5	0.485	0.005	0.1	0.97
586	2009-03-25	0.4	0	0.005	0.27	0.71	0.015	0.1	2.62963
587	2009-03-25	0.2	0	0.005	0.17	0.825	0	0.1	4.85294
588	2009-03-25		0	0.02	0.61	0.35	0.02	0.09	0.57377	0.0021	0.2	0.2	0.4	0.2
589	2009-03-25	0.4	0.00454546	0	0.263636	0.718182	0.0136364	0.1	2.72414
592	2009-03-25	0.4	0	0.05	0.51	0.43	0.01	0.07	0.843137
593	2009-03-23		0	0.02	0.66	0.29	0.03	0.17	0.439394	0.3	0.85	0.115	0.025	0.01
16437	2009-03-25	0.39	0.005	0.015	0.51	0.46	0.01	0.05	0.901961
16445	2009-03-25	0.38	0	0.025	0.34	0.63	0.005	0.05	1.85294
503	2009-04-05	0.4	0	0.01	0.335	0.645	0.01	0.3	1.92537	0.00935	0.778409	0.147727	0.0340909	0.0397727
504	2009-04-05	0.44	0	0.02	0.345	0.63	0.005	0.1	1.82609
507	2009-04-05	0.45	0	0.0204082	0.484694	0.494898	0	0.1	1.02105
508	2009-04-05	0.32	0	0.0298507	0.641791	0.328358	0	0.4	0.511628	0.00647	0.254545	0	0.218182	0.527273
509	2009-04-05	0.38	0	0.045	0.64	0.315	0	0.2	0.492188
510	2009-04-05	0.42	0.015	0.01	0.39	0.585	0	0.05	1.5
511	2009-04-05	0.35	0.01	0.03	0.575	0.385	0	0.2	0.669565
512	2009-04-05	0.35	0	0.0052356	0.413613	0.581152	0	0.05	1.40506
513	2009-04-05	0.32	0.005	0.005	0.43	0.56	0	0.1	1.30233
514	2009-04-05	0.35	0	0.0526316	0.617225	0.325359	0.00478469	0.1	0.527132
515	2009-04-05	0.44	0.0105263	0.00526316	0.221053	0.763158	0	0.05	3.45238
516	2009-04-05	0.2	0.005	0	0.375	0.62	0	0.3	1.65333	1e-05	1	0	0	0
517	2009-04-05	0.2	0	0.015	0.455	0.53	0	0.05	1.16484
518	2009-04-05		0.005	0.005	0.325	0.66	0.005	0.05	2.03077
585	2009-04-05	0.4	0	0.04	0.52	0.44	0	0.05	0.846154
586	2009-04-05	0.39	0	0.025	0.605	0.36	0.01	0.05	0.595041
588	2009-04-05	0.38	0	0.025	0.515	0.46	0	0.1	0.893204
589	2009-04-05	0.4	0.005	0	0.3	0.695	0	0.1	2.31667
590	2009-04-05		0	0.03	0.373333	0.596667	0	0.05	1.59821	0.0004	0.857143	0.142857	0	0
592	2009-04-05	0.33	0	0.02	0.55	0.43	0	0.1	0.781818
16437	2009-04-05	0.37	0	0.02	0.535	0.44	0.005	0.2	0.82243
16682	2009-04-05	0.46	0	0.0150754	0.522613	0.457286	0.00502513	0.2	0.875
