# Supplementary material for: Outbreak of Avian Malaria Associated to Multiple Species of Plasmodium in Magellanic Penguins Undergoing Rehabilitation in Southern Brazil
Source: PLoS One. 2014 Apr 15;9(4):e94994. doi: 10.1371/journal.pone.0094994 (PMC3988135; doi:10.1371/journal.pone.0094994)
Supplement: File S1 — Sequence alignment used in the phylogenetic analysis. (FAS) [file pone.0094994.s003.fas]

>506 - P.(Haemamoeba)tejerai
------------------ACTATTCATATTCATATTTAATAAAGCGGGGGATTTCAGGACTAGTAATATTTTTAATATCTATAATTACAGCTTTTATGGGTTATGTATTACCTTGGGGTCAAATGAGTTTCTGGGGTGCTACTGTCATAACTAACTTATTATACTTTATACCTGGACTTGTTTCATGGATTTGTGGTGGATATCTTGTAAGTGACCCAACTTTAAAAAGATTCTTTGTATTACATTTTACATTTCCATTTATAGCTTTATGTATTGTATTCATACATATATTTTTCTTACATTTACAAGGTAGCACAAATCCTTTAGGGTATGATACAGCTTTAAAAATACCCTTCTATCCAAATCTATTAAGTCTTGATATTAAAGGATTTAATAATGTATTAGTTTTATTTTTATCTCAAAGTTTATTTGGAATTT
>507
----------------------------------------------------------ACTAGTAATATTTTTAATATCTAAAAATACAACTTTTATGGGTTATGTATTACCTTGGGGTCAAATGAGTTTCTGGGGTGCTACTGTCATAACTCTCTCATTATACTTTATACCTGGACTTGTTTCATGGATTTGTGGTGGATATCTTGTAAGTGACCCAACTTTAAAAAGATTCTTTGTATTACATTTTACATTTCCATTTATAGCTTTATGTATTGTATTCATACATATATTTTTCTTACATTTACAATGTAGCACAAATCCTTTAGGGTATGATACAGCTTTAAAAATACCCTTCTATCCAAATCTATTAAATCCTGATATTAAATATTTTAATAATGTATTAATTTTAATTTTATCTCAAAGTTTATTTGGAAATC
>508A
ATATTTTAAGAGGATTAAATTATTCATATTCATATTTANCAAAATCATGGATTTCAGGATTAATAATATTCTTAATATTTATAGTAACTGCTTTTATGGGTTATGTATTACCTTGGGGTCAAATGAGTTTCTGGGGTGCTACAGTCATTACTAATTTATTATATTTTATTCCAGGACTTGTATCATGGATTTGTGGTGGATATCTTGTTAGTGACCCAACATTAAAAAGATTCTTTGTATTACACTTTACATTCCCATTTATAGCTTTATGTATTGTATTTATACATATATTCTTTTTACATTTACAAGGTAGCACTAATCCTTTAGGGTATGATACAGCTTTAAAAATACCCTTCTATCCAAATCTATTAAGCCTTGATATTAAAGGATTTAATAATGTATTAGTTTTATTTTTATCTCAAAGTTTATTTGGAATTT
>511A
ATATTTTAAGAGGATTAAACTATTCATATTCATATTTANCTAAAACAAGGATTTCAGGATTAATAATATTTTTAATATCTATAGTTACCGCTTTTATGGGTTATGTATTACCTTGGGGTCAAATGAGTTTCTGGGGTGCTACTGTTATAACTAATTTATTATATTTTATACCTGGACTTGTTTCATGGATTTGTGGTGGATATCTTGTAAGTGACCCAACTTTAAAAAGATTTTTTGTACTACATTTTACATTTCCATTTATAGCTTTATGTATTGTATTTATACATATATTTTTCTTACATTTACAAGGTAGCACAAATCCTTTAGGGTATGATACAGCTTTAAAAATACCCTTCTATCCAAATCTATTAAGTCTTGATATTAAAGGATTTAATAATGTATTTGTTTTATTTTTATCTCAAAGTTTATTTGGAATTT
>512
---------GAGGATTAAACTATTCATATTCATATTTANCAAAGTAATGGATTTCAGGACTAGTAATATTTTTAATATTTAAAGTTACAGCTTTTATGGGTTATGTATTACCTTGGGGTCAAATGAGTTTCTGGGGTGCTACTGTCATAACTCTCTTATAATACTTTATACCTGGACTTGTTTCATGGATTTGTGGTGGATATCTTGTAAGTGACCCAACTTTAAAAAGATTCTTTGTATTACATTTTACATTTCCATTTATAGCTTTATGTATTGTATTCATACATATATTTTTCTTACATTTACAAGGTAGCACAAATCCTTTAGGGTATGATACAGCTTTAAAAATACCCTTCTATCCAAATCTATTAAGTCTTTTTATTTTTGGATTTAATAATGTATTAGTTTTATTTTTATCTCAAAGTTTATTTGGAATTT
>518
GTATTTTAAGAGGATTAAACTATTCATATTCATATTTANCTAAATCATGGATTTCAGGACTAGTAATATTTTTAATATCTATAGTTACAGCTTTTATGGGTTATGTATTACCTTGGGGTCAAATGAGTTTCTGGGGTGCTACTGTCATAACTAACTTATTATACTTTATACCTGGACTTGTTTCATGGATTTGTGGTGGATATCTTGTAAGTGACCCAACTTTAAAAAGATTCTTTGTATTACATTTTACATTTCCATTTATAGCTTTATGTATTGTATTCATACATATATTTTTCTTACATTTACAAGGTAGCACAAATCCTTTAGGGTATGATACAGCTTTAAAAATACCCTTCTATCCAAATCTATTAAGTCTTGATATTAAAGGATTTAATAATGTATTAGTTTTATTTTTATCTCAAAGTTTATTTGGAATTT
>520 - P.(Haemamoeba)tejerai
ATATTTTAAGAGGATTAAACTATTCATATTCATATTTACCTTTATCATGGATTTCAGGACTAGTAATATTTTTAATATCTATAGTTACAGCTTTTATGGGTTATGTATTACCTTGGGGTCAAATGAGTTTCTGGGGTGCTACTGTCATAACTAACTTATTATACTTTATACCTGGACTTGTTTCATGGATTTGTGGTGGATATCTTGTAAGTGACCCAACTTTAAAAAGATTCTTTGTATTACATTTTACATTTCCATTTATAGCTTTATGTATTGTATTCATACATATATTTTTCTTACATTTACAAGGTAGCACAAATCCTTTAGGGTATGATACAGCTTTAAAAATACCCTTCTATCCAAATCTATTAAGTCTTGATATTAAAGGATTTAATAAT----------------------------------------
>589
----------------------------------------------------------ACTAGTAATATTTTTAATATTTAAAAAAACAGCTTTTATGGGTTATGTATTACCTTGGGGTCAAATGAGTTTCTGGGGTGCTACTGTCATAACTCTCTCATTATACTTTATACCTGGACTTGTTTCATGGATTTGTGGTGGATATCTTGTAAGTGACCCAACTTTAAAAAGATTCTTTGTATTACATTTTACATTTCCATTTATAGCTTTATGTATTGTATTCATACATATATTTTTCTTACATTTACAAGGTAGCACAAATCCTTTAGGGTATGATACAGCTTTAAAAATACCCTTCTATCCAAATCTATTAAGTCTTGATTTTAAATGTTTTAATAATGTATTAATTTTATTTTTATCTCAAAGTTTATTTGGAATTT
>590
ATATTTTAAGAGGATTAAACTATTCATATTCATATTTACCTAAAACAAGGATTTCAGGACTAGTAATATTTTTAATATCTATAGATACAGCTTTTATGGGTTATGTATTACCTTGGGGTCAAATGAGTTTCTGGGGTGCTACTGTCATAACTAACTTATTATACTTTATACCTGGACTTGTTTCATGGATTTGTGGTGGATATCTTGTAAGTGACCCAACTTTAAAAAGATTCTTTGTATTACATTTTACATTTCCATTTATAGCTTTATGTATTGTATTCATACATATATTTTTCTTACATTTACAAGGTAGCACAAATCCTTTAGGGTATGATACAGCTTTAAAAATACCCTTCTATCCAAATCTATTAAGTCTTGATATTAAAGGATTTAATAATGTATTAGTTTTATTTTTATCTCAAAGTTTATTTGGAATTT
>16437
ATATTTTAAGAGGATTAAACTATTCATATTCATATTTANCAAAATCATGGATTTCAGGACTAGTAATATTTTTAATATCTATAGTTACAGCTTTTATGGGTTATGTATTACCTTGGGGTCAAATGAGTTTCTGGGGTGCTACTGTCATAACTAACTTATTATACTTTATACCTGGACTTGTTTCATGGATTTGTGGTGGATATCTTGTAAGTGACCCAACTTTAAAAAGATTCTTTGTATTACATTTTACATTTCCATTTATAGCTTTATGTATTGTATTCATACATATATTTTTCTTACATTTACAAGGTAGCACAAATCCTTTAGGGTATGATACAGCTTTAAAAATACCCTTCTATCCAAATCTATTAAGTCTTGATATTAAAGGATTTAATAATGTATTAGTTTTATTTTTATCTCAAAGTTTATTTGGAATTT
>503
ATATTTTAAGAGGATTAAACTATTCATATTCATATTTACCTTTATCATGGATTTCAGGACTAGTAATATTTTTAATATCTATAGTTACAGCTTTTATGGGTTATGTATTACCTTGGGGTCAAATGAGTTTCTGGGGTGCTACTGTCATAACTAACTTATTATACTTTATACCTGGACTTGTTTCATGGATTTGTGGTGGATATCTTGTAAGTGACCCAACTTTAAAAAGATTCTTTGTATTACATTTTACATTTCCATTTATAGCTTTATGTATTGTATTCATACATATATTTTTCTTACATTTACAAGGTAGCACAAATCCTTTAGGGTATGATACAGCTTTAAAAATACCCTTCTATCCAAATCTATTAAGTCTTGATATTAAAGGATTTAATAATGTATTAGTTTTATTTTTATCTCAAAGTTTATTTGGAATTT
>508B
ATATTTTAAGAGGATTAAACTATTCATATTCATATTTACCTTTATCATGGATTTCAGGACTAGTAATATTTTTAATATCTATAGTTACAGCTTTTATGGGTTATGTATTACCTTGGGGTCAAATGAGTTTCTGGGGTGCTACTGTCATAACTAACTTATTATACTTTATACCTGGACTTGTTTCATGGATTTGTGGTGGATATCTTGTAAGTGACCCAACTTTAAAAAGATTCTTTGTATTACATTTTACATTTCCATTTATAGCTTTATGTATTGTATTCATACATATATTTTTCTTACATTTACAAGGTAGCACAAATCCTTTAGGGTATGATACAGCTTTAAAAATACCCTTCTATCCAAATCTATTAAGTCTTGATATTAAAGGATTTAATAATGTATTAGTTTTATTTTTATCTCAAAGTTTATTTGGAATTT
>516
ATATTTTAAGAGGATTAAATTATTCCTATTCATATTTACCTTTATCATGGATATCTGGACTAATCATATTTTTAATATCTATTGTAACAGCTTTTATGGGTTATGTATTACCTTGGGGTCAAATGAGTTTCTGGGGTGCTACAGTTATTACTAATTTATTATATTTTATACCTGGACTTGTTTCATGGATATGTGGTGGATATCTTGTAAGTGACCCAACCTTAAAAAGATTCTTTGTATTACATTTTACATTTCCATTTATAGCTTTATGTATTGTATTTATACATATATTCTTTTTACATTTACAAGGTAGCACAAATCCTTTAGGGTATGATACAGCTTTAAAAATACCCTTCTATCCAAATCTTTTAAGTCTTGATATTAAAGGATTTAATAATGTATTAGTATTATTCTTAGCACAAAGTTTATTTGGAATAT
>POSITIVE CONTROL
ATATTTTAAGAGGATTAAATTATTCATATTCATATTTACCTTTATCATGGATATCTGGATTAATGATATTCTTAATATCTATTGTTACAGCTTTTATGGGTTATGTATTACCTTGGGGTCAAATGAGTTTCTGGGGTGCTACTGTTATAACTAATTTACTTTATTTTATTCCTGGACTTGTTTCATGGATTTGTGGTGGATATCTTGTAAGTGACCCAACTTTAAAAAGATTCTTTGTATTACATTTTACTTTTCCATTTATAGCTTTATGTATCGTATTTATACACATATTCTTCTTACATCTACAAGGTAGCACTAATCCTTTAGGGTATGATACAGCTTTAAAAATACCCTTCTATCCAAATCTTTTAAGTCTTGACATTAAAGGATTTAATAATGTATTAGTATTATTCTTAGCTCAAAGTTTATTTGGAATAT
>L. (Leucocytozoon) schoutedeni (GALLUS06)
ATATATTAAGAGGATTAAATTATTCTTTCTGTTACTTACCATTATCATGGATTAGTGGTTTAATAATATTTTTAATATTTATTGTAACTGCTTTTATGGGTTATGTCTTACCATGGGGACAAATGAGTTTTTGGGGAGCTACTGTAATTACTAATTTATTATATTTTATTCCTGGATTAATCAATTGGGTCTGTGGTGGATTTATTATTAATGATCCAACCTTAAAAAGATTCTTCGTATTACATTTTATATTCCCATTCGTAGCACTAGCTATTGTTTTTATCCATATATTCTTCTTACATATTCAAGGTAGCACTAATCCTTTAGGGTATGATACACCTTTAAAAATACCATTCTATCCAAATCTATTAACTTTAGATATTAAAGGATTTAATTATGTACTAGTAATATTCTTATTTCAAAGTTTATTTGGAATTG
>H. (Haemoproteus) columbae (HAECOL1)
ACATTTTAAGAGGATTAAATTACTCATATTCATATTTACCTTTATCATGGATTACAGGATTAGTAATATTTTTAATCTCAATTGTAACTGCTTTTTTGGGTTATGTATTACCTTGGGGACAAATGAGTTTCTGGGGTGCAACTGTGATTACTAATTTACTATATTTTATCCCTGGATTAGTTTCATGGATTTGTGGTGGATATATAGTATGTGATCCTACTCTAAAAAGATTCTTTGTATTACATTTTATATTTCCATTTATTGCAATTTGCATTGTATTTATACATATATTCTTTTTACATTTGCAAGGTAGTTCAAATCCACTTGGATACGATACAGCATTAAAAGTACCATTCTACCCAAGCTTATTATGTCTTGATATCAAAGGTTTTAATAACGTATTAGTATTACTCTTAGCTCAAAGCTTATTTGGAATAT
>H. (Haemoproteus) iwa (FREMIN01)
ATATTTTAAGAGGATTGAATTATTCATATTCATATTTACCATTATCATGGATTACTGGATTAATTATCTTTCTAATCTCTATTGTAACCGCTTTTATGGGATATGTATTACCTTGGGGTCAAATGAGTTTCTGGGGTGCAACTGTTATAACTAACTTATTATATTTTATTCCTGGATTAGTTTCATGGATTTGTGGTGGATATATAGTTAGCGACCCAACACTAAAAAGATTCTTTGTATTACATTTTATATTTCCATTTATAGCTATATGTATAGTATTTATACATATATTTTTTCTACATTTACAAGGTAGCACTAATCCTTTAGGATATGATACAGCTTTAAAAATACCCTTTTATCCAAGTCTATTATGTCTAGATATTAAAGGATTTAATAACGTATTAGTTTTATTTTTAGCTCAAAGCTTATTTGGAATTT
>H. (Parahaemoproteus) vacuolatus (ANLAT02)
ATATATTAAGAGGATTAAATTATTCATATTCATACTTACCTTTATCATGGATAACTGGATTACTAATATTCTTAATTTCTATTGTTACTGCTTTTATGGGTTATGTATTACCTTGGGGTCAAATGAGTTTCTGGGGTGCAACCGTTATAACTAATTTATTATATTTTATACCTGGACTTGTATCATGGATTTGTGGTGGATATATTATTAGTGATCCAACTTTAAAAAGATTTTTTATATTACATTTTATTTTCCCATTTATAGCTTTATGTATTGTATTTATACATATATTCTTTTTACATTTACAAGGTAGCTCTAATCCTTTAGGATATGATACTGCTTTAAAAATACCTTTCTATCCAAGTCTATTATGTCTAGATATTAAAGGATTTAATAATGTATTAGTCTTATTTCTAGCACAAAGTTTATTTGGAATTT
>H. (Parahaemoproteus) magnus (ROFI1)
ATATTTTAAGAGGATTAAACTATTCATATTCTTATTTACCTTTATCATGGATAACTGGATTAATAATATTCTTAATTTCTATTGTTACCGCTTTTATGGGTTATGTATTACCTTGGGGTCAAATGAGTTTCTGGGGTGCAACCGTTATTACTAATTTATTATATTTTATACCTGGACTTGTTTCATGGATTTGTGGAGGATATACTATTAGTGATCCAACTTTAAAAAGATTTTTTGTATTACATTTTATATTTCCTTTTATAGCTTTATGTATTGTATTTATACATATATTCTTCTTACATTTACAAGGTAGCTCTAATCCTTTAGGATATGATACAGCTTTAAAAATACCTTTCTATCCAAGTCTATTATGTCTAGATATTAAAGGATTTAATAATGTATTAGTCCTATTTCTAGCACAAAGTTTATTTGGAATTC
>P. (Huffia) elongatum (GRW06)
ATATTTTAAGAGGATTAAATTATTCATATTCATATTTACCATTATCATGGATTTCAGGATTAATAATATTCTTAATATCTATAGTAACTGCTTTTATGGGTTATGTATTACCTTGGGGTCAAATGAGTTTCTGGGGTGCTACAGTCATTACTAATTTATTATATTTTATTCCAGGACTTGTATCATGGATTTGTGGTGGATATCTTGTTAGTGACCCAACATTAAAAAGATTCTTTGTATTACACTTTACATTCCCATTTATAGCTTTATGTATTGTATTTATACATATATTCTTTTTACATTTACAAGGTAGCACTAATCCTTTAGGGTATGATACAGCTTTAAAAATACCCTTCTATCCAAATCTATTAAGCCTTGATATTAAAGGATTTAATAATGTATTAGTTTTATTTTTATCTCAAAGTTTATTTGGAATTT
>P. (Haemamoeba) cathemerium (SEIAUR01)
ATATTTTAAGAGGATTAAATTATTCATATTCATATTTACCTTTATCATGGATATCTGGATTACTTATATTTTTAATATCTATTGTAACAGCTTTTATGGGTTATGTATTACCTTGGGGTCAAATGAGTTTCTGGGGTGCTACAGTTATTACTAATTTATTATATTTTATACCTGGACTTGTTTCATGGATATGTGGTGGATATCTTGTAAGTGACCCAACCTTAAAAAGATTCTTTGTATTACATTTTACATTTCCATTTATAGCCTTATGTATTGTATTTATACATATATTCTTTTTACATTTACAAGGTAGCACAAATCCTTTAGGGTATGATACAGCTTTAAAAATACCCTTCTATCCAAATCTTTTAAGTCTTGATATTAAAGGATTTAATAATGTATTAGTATTATTCTTAGCACAAAGTTTATTTGGAATAT
>P. (Haemamoeba) relictum (GRW04)
ATATTTTAAGAGGATTAAATTATTCATATTCATATTTACCTTTATCATGGATATCTGGATTAATAATATTTTTAATATCTATAGTAACAGCTTTCATGGGTTATGTATTACCTTGGGGTCAAATGAGTTTCTGGGGTGCTACCGTAATAACTAATTTATTATACTTTATACCAGGACTTGTTTCATGGATATGTGGTGGATATCTTGTAAGTGACCCAACCTTAAAAAGATTCTTTGTATTACATTTTACATTTCCTTTTATAGCTTTATGTATTGTATTTATACATATATTCTTTTTACATTTACAAGGTAGCACTAATCCTTTAGGGTATGATACAGCTTTAAAAATACCCTTCTATCCAAATCTTTTAAGTCTTGATATTAAAGGATTTAATAATGTATTAGTATTATTTTTAGCACAAAGTTTATTTGGAATAT
>P. (Haemamoeba) relictum (LZFUS01)
ATATTTTAAGAGGATTAAATTATTCATATTCATATTTACCTTTATCATGGATATCTGGATTAATAATATTTTTAATATCTATAGTAACAGCTTTTATGGGTTATGTATTACCTTGGGGTCAAATGAGTTTCTGGGGTGCTACAGTAATTACTAATTTATTATACTTTATACCTGGACTTGTTTCATGGATATGTGGTGGATATCTTGTAAGTGACCCAACTTTAAAAAGATTCTTTGTATTACACTTTACATTTCCATTTATAGCTTTATGTATTGTATTTATACATATATTCTTTTTACATTTACAAGGTAGCACAAATCCTTTAGGGTATGATACAGCTTTAAAAATACCCTTCTATCCAAATCTTTTAAGTCTTGATATTAAAGGATTCAATAATGTATTTGTATTATTTTTAGCACAAAGTTTATTTGGAATAT
>P. (Haemamoeba) relictum (SGS1)
ATATTTTAAGAGGATTAAATTATTCATATTCATATTTACCTTTATCATGGATATCTGGATTAATAATATTTTTAATATCTATAGTAACAGCTTTTATGGGTTACGTATTACCTTGGGGTCAAATGAGTTTCTGGGGTGCTACCGTAATAACTAATTTATTATATTTTATACCTGGACTAGTTTCATGGATATGTGGTGGATATCTTGTAAGTGACCCAACCTTAAAAAGATTCTTTGTACTACATTTTACATTTCCTTTTATAGCTTTATGTATTGTATTTATACATATATTCTTTCTACATTTACAAGGTAGCACAAATCCTTTAGGGTATGATACAGCTTTAAAAATACCCTTCTATCCAAATCTTTTAAGTCTTGATATTAAAGGATTTAATAATGTATTAGTACTATTTTTAGCACAAAGTTTATTTGGAATAC
>Plasmodium sp. (Spheniscus magellanicus - Sao Paulo) (HM031936)
ATATTTTAAGAGGATTAAATTACTCATATTCATATTTACCTTTATCATGGATTTCAGGATTATTAATATTTTTAATATCTATAGTAACTGCTTTTATGGGTTATGTATTACCTTGGGGTCAAATGAGTTTCTGGGGTGCTACTGTTATAACTAATTTATTATATTTTATACCTGGACTTGTCTCATGGATTTGTGGTGGATATCTTGTAAGTGACCCAACCTTAAAAAGATTTTTTGTATTACATTTTACATTTCCATTTATAGCTTTATGTATTGTATTTATACATATATTCTTCTTACATTTACAAGGTAGCACAAATCCTTTAGGGTATGATACAGCTTTAAAAATACCCTTCTATCCAAATCTATTAAGTCTTGATATTAAAGGATTTAATAATGTATTTGTTTTATTCTTATCTCAAAGTTTATTTGGAATTT
>Plasmodium sp. (Spheniscus magellanicus - Sao Paulo) (HM031937)
ATATTTTAAGAGGATTAAATTATTCATATCCATATTTACCATTATCATGGATTTCAGGATTAATAATATTCTTAATATCTATAGTAACTGCTTTTATGGGTTATGTATTACCTTGGGGTCAAATGAGTTTCTGGGGTGCTACAGTCATTACTAATTTATTATATTTTATTCCAGGACTTGTATCATGGATTTGTGGTGGATATCTTGTTAGTGACCCAACATTAAAAAGATTCTTTGTATTACACTTTACATTCCCATTTATAGCTTTATGTATTGTATTTATACATATATTCTTTTTACATTTACAAGGTAGCACTAATCCTTTAGGGTATGATACAGCTTTAAAAATACCCTTCTATCCAAATCTATTAAGCCTTGATATTAAAGGATTTAATAATGTATTAGTTTTATTTTTATTTCAAAGTTTATTTGGAATTT
>Plasmodium sp. (Spheniscus mendiculus - Galapagos Islands) (JF833046)
ATATTTTAAGAGGATTAAACTATTCATACTCATATTTACCTTTATCATGGATATCAGGATTAATAATATTCTTAATATCAATAGTTACAGCTTTTATGGGTTATGTATTACCTTGGGGTCAAATGAGTTTCTGGGGTGCAACTGTTATAACTAATTTATTATATTTTATTCCTGGACTTGTCTCATGGATTTGTGGTGGATATCTTGTAAGTGACCCAACTTTAAAAAGATTTTTTGTATTACATTTTACATTTCCATTTATAGCTTTATGTATTGTATTTATACATATATTCTTTTTACATTTACAAGGTAGCACTAATCCTTTAGGGTATGATACAGCTTTAAAAATACCCTTCTATCCAAATCTATTAAGTCTCGATATAAAAGGATTTAATAATGTATTAGTTTTATTTTTAGCACAAAGTTTATTTGGAATTT
>Plasmodium sp. (Spheniscus mendiculus - Galapagos Islands) (JF833047)
ATATTTTAAGAGGATTAAACTATTCATACTCATATTTACCTTTATCATGGATATCAGGATTAATAATATTCTTAATATCAATAGTTACAGCTTTTATGGGTTATGTATTACCTTGGGGTCAAATGAGTTTCTGGGGTGCAACTGTTATAACTAATTTATTATATTTTATTCCTGGACTTGTCTCATGGATTTGTGGTGGATATCTTGTAAGTGACCCAACTTTAAAAAGATTTTTTGTATTACATTTTACATTTCCATTTATAGCTTTATGTATTGTATTTATACATATATTCTTTTTACATTTACAAGGTAGCACTAATCCTTTAGGGTATGATACAGCTTTAAAAATACCCTTCTATCCAAATCTATTAAGTCTCGATATAAAAGGATTTAATAATGTATTAGTTTTATTTTTAGCACAAAGTTTATTTGGAATTT
>P. (Bennettinia) juxtanucleare (GALLUS03)
ATATTTTAAGAGGATTAAATTACTCATACTCATATTTACCTTTATCATGGATATCTGGATTAATAATATTTTTAATATCAATAGTAACAGCTTTTATGGGATATGTATTACCTTGGGGTCAAATGAGCTTTTGGGGTGCAACAGTTATAACAAATTTACTATACTTTATTCCTGGTCTTGTTTCATGGATTTGTGGTGGATATCTTGTAAGTGACCCAACATTAAAAAGATTTTTTGTATTACATTTTATATTCCCATTCATAGCCTTATGTATTGTATTTATACATATTTTCTTTTTACATTTACAAGGTAGCACAAATCCTTTAGG--------------------------------------------------------------------------------------------------------------
>P. (Haemamoeba) gallinaceum (GALLUS01)
ATATTTTAAGAGGATTAAATTATTCATATTCATATTTACCTTTATCATGGATATCTGGATTAATGATATTCTTAATATCTATTGTTACAGCTTTTATGGGTTATGTATTACCTTGGGGTCAAATGAGTTTCTGGGGTGCTACTGTTATAACTAATTTACTTTATTTTATTCCTGGACTTGTTTCATGGATTTGTGGTGGATATCTTGTAAGTGACCCAACTTTAAAAAGATTCTTTGTATTACATTTTACTTTTCCATTTATAGCTTTATGTATCGTATTTATACACATATTCTTCTTACATCTACAAGGTAGCACTAATCCTTTAGGGTATGATACAGCTTTAAAAATACCCTTCTATCCAAATCTTTTAAGTCTTGACATTAAAGGATTTAATAATGTATTAGTATTATTCTTAGCTCAAAGTTTATTTGGAATAT
>P. (Haemamoeba) lutzi (TFUS05)
ATATTTTAAGAGGATTAAATTATTCATATTCATATTTACCTTTATCATGGATTTCAGGATTATTAATATTTTTAATATCTATAGTAACAGCTTTTATGGGTTATGTATTACCTTGGGGTCAAATGAGTTTCTGGGGTGCTACTGTTATAACTAATTTATTATATTTTATACCTGGACTTGTCTCATGGATTTGTGGTGGATATCTTGTAAGTGACCCAACCTTAAAAAGATTTTTTGTATTACATTTTACATTCCCATTTATAGCTTTATGTATTGTATTTATACATATATTCTTCTTACATTTACAAGGTAGCACAAATCCTTTAGGGTATGATACAGCTTTAAAAATACCCTTCTATCCAAATCTATTAAGTCTTGATATTAAAGGATTTAATAATGTATTAGTTTTATTCTTATCTCAAAGTTTATTTGGAATTT
>P. (Giovannolaia) circumflexum (TURDUS1)
ATATTTTAAGAGGATTAAATTATTCATATTCATATTTACCTTTATCATGGATATCTGGATTACTTATATTCTTAATATCTATAGTTACAGCTTTTATGGGTTATGTATTACCTTGGGGTCAAATGAGTTTCTGGGGTGCCACTGTAATTACTAATCTATTATATTTTATACCTGGACTTGTTTCATGGATTTGTGGTGGATATCTTGTAAGTGACCCAACATTAAAAAGATTCTTTGTATTACATTTTACATTTCCATTTATAGCTTTATGTATTGTATTTATACATATATTCTTTCTACATTTACAAGGTAGCACTAATCCTTTAGGGTATGATACAGCTTTAAAAATACCCTTCTATCCAAATCTTTTAAGTCTCGATATTAAAGGATTTAATAATGTATTAGTATTATTTTTAGCACAAAGTTTATTTGGAATAT
>P. (Novyella) globularis (ANLAT01)
ATATTTTAAGAGGATTAAATTACTCATATTCATATTTACCTTTATCATGGATATCAGGATTAATAATATTTTTAATATCAATAGTAACTGCTTTTATGGGATATGTATTACCTTGGGGTCAAATGAGTTTTTGGGGTGCAACCGTTATTACTAACTTATTATACTTTATACCTGGTCTTGTTTCATGGATTTGTGGTGGATATCTTGTTAGCGACCCAACATTAAAAAGATTTTTTGTATTACATTTTATATTTCCATTTATTGCCTTATGTATTGTATTTATACATATATTTTTTCTACATTTACAAGGTAGCACAAATCCTTTAGGGTATGATACAGCTTTAAAAATACCCTTTTATCCAAATCTTTTAAGTCTTGATATTAAAGGATTTAATAATATCCTAGTTTTATTTTTAGCACAAAGTTTATTTGGAATAT
>P. (Novyella) lucens (CYAOLI09)
ATATTTTAAGAGGATTAAATTATTCATATTCATATTTACCTTTATCATGGATATCAGGATTAATAATATTCTTAATATCTATAGTAACAGCCTTTATGGGTTATGTACTACCATGGGGTCAAATGAGTTTTTGGGGTGCAACTGTAATCACTAATTTATTATACTTTATACCTGGACTCGTTTCATGGATATGTGGAGGATATCTTGTAAGTGACCCAACTTTAAAAAGATTCTTTGTATTACATTTTATATTCCCATTTATAGCTTTATGTATTGTATTTATACATATATTCTTTTTACATCTACAAGGTAGCACAAATCCTTTAGGGTATGATACAGCTTTAAAAATACCCTTCTATCCAAATCTTTTAAGTCTTGATATAAAAGGATTTAATAATATATTAGTATTATTCTTATCACAAAGTTTATTTGGAATAT
>P. (Novyella) parahexamerium (ALEDIA02)
ATATTTTAAGAGGATTAAATTATTCATATTCATATTTACCTTTATCATGGATATCAGGATTAATAATATTTTTAATATCAATAGTTACTGCTTTTATGGGATATGTATTACCATGGGGACAAATGAGTTTTTGGGGTGCAACTGTTATAACTAATTTATTATATTTTATACCTGGTCTTGTTTCATGGATTTGTGGTGGATATCTTGTAAGCGATCCAACATTAAAAAGATTTTTTGTATTACACTTCATATTTCCATTTATTGCTTTATGTATTGTATTTATACATATATTCTTTCTACATTTACAAGGTAGCACAAATCCTTTAGGGTATGATACAGCTTTAAAAATACCCTTCTATCCAAATCTATTAAGTCTTGATATTAAAGGATTTAATAATATTTTAGTTTTATTTTTAGCACAAAGTTTATTTGGAATAT
>P. (Novyella) multivacuolaris (ANLAT07)
ATATTTTAAGAGGATTAAATTACTCATATTCATATTTACCTTTATCATGGATATCAGGATTATTAATATTTTTAATATCAATAGTAACCGCTTTTATGGGATATGTATTACCTTGGGGTCAAATGAGTTTCTGGGGTGCAACTGTTATCACTAACTTATTATATTTTATACCTGGTCTTGTTTCATGGATTTGCGGTGGATATCTTGTAAGCGACCCAACATTAAAAAGATTCTTCGTATTACATTTCATATTTCCATTCATAGCTTTATGTATTGTATTTATACATATATTCTTCTTACATTTACAAGGTAGCACAAATCCTTTAGGGTATGATACAGCTTTAAAAATACCCTTCTATCCAAATCTATTAAGTCTTGATATTAAAGGATTTAATAATGTCCTAGTTTTATTTTTAGCACAAAGTTTATTTGGAATAT
>P. (Novyella) megaglobularis (PYSUN1)
ATATATTAAGAGGATTAAATTATTCATATTCATACTTACCTTTATCATGGACATCTGGATTAATTATATTTTTAATATCTATAGTAACAGCTTTTATGGGTTACGTATTACCTTGGGGTCAAATGAGTTTTTGGGGTGCTACTGTAATTACTAATTTATTATATTTTATACCTGGACTTGTTTCATGGATATGTGGTGGATATCTTGTAAGTGACCCAACCTTAAAAAGATTCTTTGTATTACATTTTACATTTCCATTTATAGCTTTATGTATTGTATTTATACATATATTCTTCTTACATTTACAAGGTAGCACAAATCCTTTAGGGTATGATACAGCTTTAAAAATACCCTTCTATCCAAATCTTTTAAGTCTTGATATCAAAGGATTCAATAATGTATTAGTATTATTTTTAGCACAAAGTTTATTTGGAATAT
>P. (Novyella) ashfordi (GRW02)
ATATTTTAAGAGGATTAAATTATTCTTATTCATATCTACCTTTATCATGGATTTCAGGATTAATTATATTTTTAATATCTATAGTTACTGCTTTTATGGGATATGTATTACCTTGGGGTCAAATGAGTTTTTGGGGAGCAACCGTAATTACTAACTTATTATATTTTATTCCAGGACTTGTTTCATGGATCTGTGGTGGATATTTAGTTAGTGACCCAACATTAAAAAGATTTTTCGTATTACATTTTACATTTCCATTTATAGCTTTATGTATTGTATTTATACATATATTCTTTTTACATCTACAAGGTAGCACAAATCCTTTAGGGTATGATACAGCTTTAAAAATACCCTTCTATCCAAATCTATTAAGTCTCGATATTAAAGGATTTAATAATGTCTTAGTATTATTTTTAGCACAAAGTTTATTTGGAATCT
>P. (Novyella) vaughani (SYAT05)
ATATTTTAAGAGGATTAAATTATTCTTATTCATATTTACCATTATCATGGATATCAGGATTAATAATATTTTTAATATCAATAGTTACAGCTTTTATGGGATATGTATTACCTTGGGGTCAAATGAGTTTCTGGGGTGCAACTGTTATTACTAATTTATTATATTTTATACCTGGTCTTGTTTCATGGATTTGTGGTGGATATCTTGTTAGTGATCCAACATTAAAAAGATTTTTTGTTTTACACTTTATATTTCCATTTATAGCTTTATGTATTGTATTCATACATATATTCTTTCTACATCTACAAGGTAGCACAAATCCTTTAGGGTATGATACAGCTTTAAAAATACCCTTCTATCCAAATCTTTTAAGTCTTGATATTAAAGGATTTAATAATATTCTAGTTTTATTCTTAGCACAAAGTCTATTTGGAATAT
>P. (Novyella) rouxi (UNKNOWN02)
ATATTTTAAGAGGATTAAATTATTCATATTCATATTTACCTTTATCATGGATATCTGGATTAATTATATTTTTAATATCAATAATAACAGCTTTTATGGGATATGTATTACCTTGGGGTCAAATGAGCTTTTGGGGTGCAACTGTTATAACAAATTTACTATACTTCATTCCTGGTCTTGTTTCATGGATTTGTGGTGGATATCTTGTAAGTGACCCAACATTAAAAAGATTTTTTGTATTACATTTTATATTTCCATTTATAGCCTTATGTATTGTATTTATACATATTTTCTTTTTACATTTACAAGGTAGCACAAATCCTTTAGGGTATGATACAGCTTTAAAAATACCCTTCTATCCAAATTTATTAAGTCTTGATATTAAAGGATTTAATAATATATTAGTTTTATTTTTATCACAAAGCTTATTTGGAATAC
>P. (Novyella) homonucleophilum (SW2)
ATATTTTAAGAGGATTAAATTATTCTTATTCTTACTTACCTTTATCATGGATGTCTGGATTAATTATATTTTTAATTTCTATAGTTACTGCTTTTATGGGATACGTATTACCTTGGGGTCAAATGAGTTTTTGGGGTGCAACAGTTATAACTAATTTATTATATTTTATACCAGGTTTAGTTTCATGGATTTGTGGAGGGTATCTTGTAAGTGATCCAACATTAAAAAGATTTTTTGTATTACATTTTATATTTCCATTTATAGCTTTATGTATTGTATTTATACATATATTCTTTTTACATTTACAAGGTAGCACAAATCCTTTAGGGTATGATACAGCATTAAAAATACCCTTCTATCCAAATCTTTTAAGTCTCGATATTAAAGGATTTAATAATATTTTAGTCTTATTCTTAGCACAAAGTTTATTTGGAATTT
>P. (Novyella) unalis (TFUS06)
ATATTTTAAGAGGATTAAATTATTCTTATTCTTATTTACCTTTATCATGGATATCAGGATTAATAATATTTTTAATATCAATAGTTACAGCTTTTATGGGATATGTATTACCTTGGGGTCAAATGAGTTTTTGGGGTGCTACTGTTATTACTAATTTGTTATATTTTATACCTGGTCTTGTTTCATGGATTTGTGGTGGATATCTTGTCAGTGATCCAACATTAAAAAGATTTTTTGTTTTACATTTTATATTTCCATTTATAGCTTTATGTATTGTATTTATACATATATTCTTTTTACATTTACAAGGTAGCACAAATCCTTTAGGGTATGATACAGCTTTAAAAATACCCTTCTATCCAAATCTATTAAGTCTTGATATTAAAGGATTTAATAATATTCTAGTTTTATTTTTAGCACAAAGTTTATTTGGAATAC
>P. (Novyella) nucleophilum (JX467689)
ATATTTTAAGAGGATTAAATTATTCTTACTCATATTTACCATTATCATGGATTTCAGGATTAGTTATATTTTTAATATCTATAGTTACAGCTTTTATGGGATATGTATTACCTTGGGGTCAAATGAGTTTTTGGGGAGCAACTGTAATTACTAATTTACTATATTTTATCCCTGGACTTGTTTCATGGATTTGTGGTGGATATCTTGTTAGTGACCCAACACTAAAAAGATTTTTTGTATTACATTTTACATTTCCATTTATAGCTTTATGTATTGTATTTATACATATATTCTTCTTACATTTACAAGGTAGCACTAATCCTTTAGGGTATGATACTGCTTTAAAAATACCCTTCTATCCAAATCTATTAAGTCTTGATATAAAAGGATTTAATAATATATTAGTTCTATTTTTAGCACAAAGTTTATTTGGAATAT
